# Supplementary material for: The Merkel Cell Polyomavirus Minor Capsid Protein
Source: PLoS Pathog. 2013 Aug 22;9(8):e1003558. doi: 10.1371/journal.ppat.1003558 (PMC3749969; doi:10.1371/journal.ppat.1003558)
Supplement: Table S1 — Polyomavirus naming key and capsid gene characteristics. (XLSX) [file ppat.1003558.s006.xlsx]

## Sheet: Table S1
Virus nickname	Other abbreviation	MALXXΦ?	VP2 codons	VP1 codons	VP2 NLS?	VP1 NLS?	VP2/VP1 overlap (bp)	Host sub-order	Host genus & species	Accession#
WUV	WUPyV	MALXXXXXΦ	416	370	yes	no	151	Catarrhini	Homo sapiens	EF444554
KIV	KIPyV	MALXXXXXΦ	401	379	yes	no	145	Catarrhini	Homo sapiens	EF127908
Canary	CaPyV	yes	370	357	yes	no	148	Fringillidae	Serinus canaria	GU345044
Baboon1	YbPyV1	yes	359	369	yes	no	121	Catarrhini	Papio cynocephalus	AB767294
Vervet3	VmPyV3	yes	357	369	yes	no	121	Catarrhini	Chlorocebus pygerythrus	AB767297
LPV	LPyV	yes	357	368	yes	no	121	Catarrhini	Chlorocebus sabaeus	M30540
Finch	FPyV	yes	355	359	yes	no	103	Fringillidae	Pyrrhula pyrrhula griseiventris	NC_007923
SV40china	SV40	yes	354	365	yes	yes	121	Catarrhini	Macaca mulatta	DQ218418
Red-eared guenon	CePyV1	yes	354	365	yes	yes	121	Catarrhini	Cercopithecus erythrotis	JX159985
Little brown bat	MyPyV	MANXXΦ	354	358	yes	no	97	Vespertilionidae	Myotis lucifugus	NC_011310
Chimp5	PtvPyV5	yes	354	372	yes	yes	118	Catarrhini	Pan troglodytes verus	JX159982
Bovine	BPyV	yes	354	366	yes	no	139=	Artiodactyla	Bos taurus	NC_001442
Vervet2	VmPyV2	yes	353	365	yes	yes	121	Catarrhini	Chlorocebus pygerythrus	AB767299
SV40	SV-40	MAVXXΦ	353	363	yes	yes	115	Catarrhini	Macaca mulatta	NC_001669
SA12	SV12	yes	353	365	yes	yes	121	Catarrhini	Chlorocebus pygerythrus	DQ435829
HPyV9	HPyV9	yes	353	372	yes	yes	118	Catarrhini	Homo sapiens	NC_015150
Baboon2	YbPyV2	yes	353	365	yes	yes	121=	Catarrhini	Papio cynocephalus	AB767295
BKV-IV	BKPyV-IV	yes	352	363	yes	yes	115	Catarrhini	Homo sapiens	AB369093
BKV-I	BKPyV-I	yes	352	363	yes	yes	115	Catarrhini	Homo sapiens	AB211374
Crab-eating macaque	MfPyV1	yes	351	372	yes	yes	118	Catarrhini	Macaca fascicularis	JX159986
Chimp2s	PtsPyV2	yes	350	369	yes	yes	121	Catarrhini	Pan troglodytes schweinfurthii	JX159983
Hamster	HaPyV	yes	346	389	yes	yes	46	Rodentia	Mesocricetus auratus	JX036360
JCV	JCPyV	yes	345	355	yes	yes*	91	Catarrhini	Homo sapiens	NC_001699
Flat-faced fruit bat3	BatPyV-A1055	yes	345	358	yes	no	121	Phyllostomidae	Artibeus planirostris	JQ958890
Naked-backed bat	PteronotusPyV-GTM203	yes	342	361	yes	no	109	Mormoopidae	Pteronotus davyi	JX520662
Murine pneumo	MPtV	yes	342	374	no	no	97	Rodentia	Mus musculus	M55904
Budgerigar1b	BFDV, APyV	yes	342	344	yes	no	103	Psittaciformes	Melopsittacus undulatus	AB477106
Budgerigar1a	BFDV, APyV	yes	342	344	yes	no	103	Psittaciformes	Melopsittacus undulatus	NC_004764
African long-fingered bat	MiniopterusPyV-KY369	yes	342	359	yes	no	115=	Vespertilionidae	Miniopterus africanus	JX520661
Vampire bat	BatPyV-AT7	yes	341	358	yes	no	106	Phyllostomidae	Desmodus rotundus	JQ958892
Mustached bat	BatPyV-R266	yes	341	358	yes	no	106	Mormoopidae	Pteronotus parnellii	JQ958891
California sea lion	SLPyV	yes	341	496	yes	yes*	109	Carnivora	Zalophus californianus	NC_013796
HPyV6	HPyV6	yes	337	388	yes	no	97	Catarrhini	Homo sapiens	NC_014406
Equine	EPyV	yes	337	355	yes	no	97	Equidae	Equus caballus	NC_017982
Crow	CPyV	yes	334	354	no	no	100	Passeriformes	Corvus monedula	NC_007922
Squirrel monkey1b	SqPyV	yes	333	358	yes	no	58	Platyrrhini	Saimiri sciureus	JX159989
Squirrel monkey1a	SqPyV	yes	333	358	yes	no	58	Platyrrhini	Saimiri boliviensis	AM748741
Multimammate mouse	MnPyV	yes	333	362	yes	no	70	Rodentia	Mastomys natalensis	AB588640
HPyV7	HPyV7	yes	330	381	yes	no	70	Catarrhini	Homo sapiens	NC_014407
Goose	GHPyV	MAIXXΦ	327	354	yes	yes	100	Anseriformes	Anser anser	NC_004800
Kilham	MPtV	yes	325	367	yes	no	146	Rodentia	Mus musculus	EF186666
Capuchin	CaPyV1	yes	321	354	yes	no	37=	Platyrrhini	Cebus albifrons	JX159988
MPyV	MuPyV	yes	320	385	no	yes	31	Rodentia	Mus musculus	U27813
Chimp3	PtvPyV3	yes	319	388	yes	yes	34	Catarrhini	Pan troglodytes verus	JX159980
Orangutan Pi	OraPyV2	yes	318	381	yes	yes	34	Catarrhini	Pongo abelii	FN356901
Chimp4	PtvPyV4	MAVXXΦ	318	384	yes	yes	34	Catarrhini	Pan troglodytes verus	JX159981
Spider monkey	ApPyV1	yes	314	378	no	no	-111	Platyrrhini	Ateles paniscus	JX159987
HPyV12	HPyV12	yes	314	381	yes	no	34	Catarrhini	Homo sapiens	NC_020890
TSV	TSPyV	yes	313	376	yes	yes	34	Catarrhini	Homo sapiens	GU989205
Orangutan Bo	OraPyV1	yes	312	367	yes	no	31	Catarrhini	Pongo pygmaeus	FN356900
MWPyV	HPyV10	yes	311	404	no	yes	10=	Catarrhini	Homo sapiens	JQ898291
HPyV10	MWPyV	yes	311	404	no	yes	10=	Catarrhini	Homo sapiens	JX262162
StLPyVb	StLPyV	yes	304	402	no	yes	22	Catarrhini	Homo sapiens	JX463184
StLPyVa	StLPyV	yes	304	402	no	yes	22	Catarrhini	Homo sapiens	NC_020106
Gorilla	GggPyV1	no	243	394	no	yes	34	Catarrhini	Gorilla gorilla gorilla	HQ385752
Chimp2c	PtvPyV2c	no	243	397	no	yes	34	Catarrhini	Pan troglodytes verus	HQ385751
Chimp2a	PtvPyV2a	no	243	397	no	yes	34	Catarrhini	Pan troglodytes verus	HQ385748
Raccoon	RacPyV	no	242	385	no	yes	10	Carnivora	Procyon lotor	JQ178241
MCV	MCPyV	no	242	424	no	yes	34	Catarrhini	Homo sapiens	HM011555
Chimp1b	PtvPyV1b	no	241	413	no	yes	34	Catarrhini	Pan troglodytes verus	HQ385747
Chimp1a	PtvPyV1a	no	241	413	no	yes	34	Catarrhini	Pan troglodytes verus	HQ385746
Straw-colored fruit bat	EidolonPyV-KY270	no	237	403	no	yes	10	Pteropodidae	Eidolon helvum	JX520660
Chimp0t	ChPyV-Tanu	no	236	490	no	yes	52	Catarrhini	Pan troglodytes troglodytes	FR692335
Chimp0b	ChPyV-Bob	no	236	498	no	yes	52	Catarrhini	Pan troglodytes verus	NC_014743
Chimp0a	ChPyV-Azzie	no	236	490	no	yes	52	Catarrhini	Pan troglodytes troglodytes	FR692336
Vervet1	VmPyV1	no	233	504	no	yes	43	Catarrhini	Chlorocebus pygerythrus	AB767298
Red colobus	PrPyV1	no	233	503	no	yes	43	Catarrhini	Piliocolobus rufomitratus	JX159984
Martienssen's free-tailed bat1	OtomopsPyV-KY157	no	233	452	no	yes	31	Molossidae	Otomops martiensseni	JX520664
Chaerephon bat	ChaerephonPyV-KY397	no	232	397	no	yes	34	Molossidae	Chaerephon spp.	JX520657
Seba's short-tailed bat	BatPyV-C1109	no	231	473	no	yes	25	Phyllostomidae	Carollia perspicillata	JQ958889
Little yellow-shouldered bat	BatPyV-B0454	no	230	398	no	yes	34	Phyllostomidae	Sturnira lilium	JQ958888
Heart-nosed bat	CardiodermaPyV-KY336	no	230	483	no	yes	28	Megadermatidae	Cardioderma cor	JX520659
Flat-faced fruit bat2	BatPyV-A504	no	230	398	no	yes	34	Phyllostomidae	Artibeus planirostris	JQ958886
Flat-faced fruit bat1	BatPyV-R104	no	230	465	no	yes	25	Phyllostomidae	Artibeus planirostris	JQ958887
Velvety free-tailed bat	BatPyV-B1130	no	229	393	no	yes	31	Molossidae	Molossus molossus	JQ958893
Martienssen's free-tailed bat2	OtomopsPyV-KY156	no	229	401	no	yes	31	Molossidae	Otomops martiensseni	JX520658
*Predicted NLS is distant from the N-terminus of VP1
=species with evidence of tandem sequence duplication in or near the VP2/VP1 overlap
